# Supplementary material for: A single dose recombinant AAV based CHIKV vaccine elicits robust and durable protective antibody responses in mice
Source: PLoS Negl Trop Dis. 2024 Nov 4;18(11):e0012604. doi: 10.1371/journal.pntd.0012604 (PMC11563480; doi:10.1371/journal.pntd.0012604)
Supplement: S1 Raw Data — (ZIP) [file pntd.0012604.s002.zip]

Archive with 62 entries (42 files):
- S1_RawData/
- S1_RawData/Raw data/
- S1_RawData/Raw data/Fig 1/
- S1_RawData/Raw data/Fig 1/Fig 1B/
- S1_RawData/Raw data/Fig 1/Fig 1B/mock/
- S1_RawData/Raw data/Fig 1/Fig 1B/mock/DAPI.JPG
- S1_RawData/Raw data/Fig 1/Fig 1B/mock/Merge.JPG
- S1_RawData/Raw data/Fig 1/Fig 1B/mock/mock-E2.JPG
- S1_RawData/Raw data/Fig 1/Fig 1B/pAAV-CHIKV-SP/
- S1_RawData/Raw data/Fig 1/Fig 1B/pAAV-CHIKV-SP/DAPI.JPG
- S1_RawData/Raw data/Fig 1/Fig 1B/pAAV-CHIKV-SP/E2.JPG
- S1_RawData/Raw data/Fig 1/Fig 1B/pAAV-CHIKV-SP/merge.JPG
- S1_RawData/Raw data/Fig 1/Fig 1C/
- S1_RawData/Raw data/Fig 1/Fig 1C/rAAV-CHIKV-SP- WB.tif
- S1_RawData/Raw data/Fig 1/Fig 1D/
- S1_RawData/Raw data/Fig 1/Fig 1D/Fig. 1D.xlsx
- S1_RawData/Raw data/Fig 1/Fig 1E/
- S1_RawData/Raw data/Fig 1/Fig 1E/MOCK/
- S1_RawData/Raw data/Fig 1/Fig 1E/MOCK/DAPI.JPG
- S1_RawData/Raw data/Fig 1/Fig 1E/MOCK/E2.JPG
- S1_RawData/Raw data/Fig 1/Fig 1E/MOCK/merge.JPG
- S1_RawData/Raw data/Fig 1/Fig 1E/rAAV-CHIKV-SP/
- S1_RawData/Raw data/Fig 1/Fig 1E/rAAV-CHIKV-SP/DAPI.JPG
- S1_RawData/Raw data/Fig 1/Fig 1E/rAAV-CHIKV-SP/E2.JPG
- S1_RawData/Raw data/Fig 1/Fig 1E/rAAV-CHIKV-SP/MERGE.JPG
- S1_RawData/Raw data/Fig 1/Fig 1F/
- S1_RawData/Raw data/Fig 1/Fig 1F/rAAV-CHIKV-SP- WB.tif
- S1_RawData/Raw data/Fig 2/
- S1_RawData/Raw data/Fig 2/Fig 2B.xlsx
- S1_RawData/Raw data/Fig 2/Fig 2C.xlsx
- S1_RawData/Raw data/Fig 2/Fig 2D.xlsx
- S1_RawData/Raw data/Fig 2/Fig 2E.xlsx
- S1_RawData/Raw data/Fig 2/Fig 2F.xlsx
- S1_RawData/Raw data/Fig 2/Fig 2G.xlsx
- S1_RawData/Raw data/Fig 3/
- S1_RawData/Raw data/Fig 3/Fig 3A.xlsx
- S1_RawData/Raw data/Fig 3/Fig 3B.xlsx
- S1_RawData/Raw data/Fig 3/Fig 3C/
- S1_RawData/Raw data/Fig 3/Fig 3C/PBS group.jpg
- S1_RawData/Raw data/Fig 3/Fig 3C/rAAV-CHIKV-SP group.jpg
- S1_RawData/Raw data/Fig 3/Fig 3C/rAAV-eGFP group.jpg
- S1_RawData/Raw data/Fig 3/Fig 3D.xlsx
- S1_RawData/Raw data/Fig 3/Fig 3E.xlsx
- S1_RawData/Raw data/Fig 4/
- S1_RawData/Raw data/Fig 4/Fig 4B.xlsx
- S1_RawData/Raw data/Fig 4/Fig 4C.xlsx
- S1_RawData/Raw data/Fig 4/Fig 4D.xlsx
- S1_RawData/Raw data/Fig 4/Fig 4E.xlsx
- S1_RawData/Raw data/Fig 4/Fig 4F.xlsx
- S1_RawData/Raw data/Fig 5/
- S1_RawData/Raw data/Fig 5/Fig 5A.xlsx
- S1_RawData/Raw data/Fig 5/Fig 5B.xlsx
- S1_RawData/Raw data/Fig 5/Fig 5C/
- S1_RawData/Raw data/Fig 5/Fig 5C/PBS control.jpg
- S1_RawData/Raw data/Fig 5/Fig 5C/rAAV-CHIKV-SP-5E10 immunization.jpg
- S1_RawData/Raw data/Fig 5/Fig 5C/rAAV-CHIKV-SP-5E8 immunization.jpg
- S1_RawData/Raw data/Fig 5/Fig 5C/rAAV-CHIKV-SP-5E9 immunization.jpg
- S1_RawData/Raw data/Fig 6/
- S1_RawData/Raw data/Fig 6/Fig 6A.xlsx
- S1_RawData/Raw data/Fig 6/Fig 6B.xlsx
- S1_RawData/Raw data/Fig S1/
- S1_RawData/Raw data/Fig S1/rAAV-CHIKV-SP- WB.tif
