# Supplementary material for: A single dose recombinant AAV based CHIKV vaccine elicits robust and durable protective antibody responses in mice
Source: PLoS Negl Trop Dis. 2024 Nov 4;18(11):e0012604. doi: 10.1371/journal.pntd.0012604 (PMC11563480; doi:10.1371/journal.pntd.0012604)
Supplement: S1 Raw Data — (ZIP) [file pntd.0012604.s002.zip › S1_RawData/Raw data/Fig 1/Fig 1D/Fig. 1D.xlsx]

## Sheet: Sheet1
	supernatant		cell lysate
	The average value	Standard Deviation	The average value	Standard Deviation
AAV1	2.16654e+07	1.29432e+06	1.53575e+07	1.19026e+06
AAV2	3.10522e+06	20327.2	1.95613e+06	61365.2
AAV5	7.86824e+06	75121.5	1.60522e+07	254263
AAV6	761436	1523.57	275988	784.407
AAV8	2.20706e+07	132869	3.10545e+07	3.87101e+06
AAV9	1.59449e+07	981841	2.42779e+07	4.59619e+06
