# Supplementary material for: A single dose recombinant AAV based CHIKV vaccine elicits robust and durable protective antibody responses in mice
Source: PLoS Negl Trop Dis. 2024 Nov 4;18(11):e0012604. doi: 10.1371/journal.pntd.0012604 (PMC11563480; doi:10.1371/journal.pntd.0012604)
Supplement: S1 Raw Data — (ZIP) [file pntd.0012604.s002.zip › S1_RawData/Raw data/Fig 2/Fig 2B.xlsx]

## Sheet: Sheet1
	PBS		rAAV1-eGFP		rAA1-CHIKV-SP
Days post infection	Average weight change (100%)	STDEV	Average weight change (100%)	STDEV	Average weight change (100%)	STDEV
0	100	0	100	0	100	0
1	99.8243	2.34993	95.73	2.72065	99.25	1.46573
2	97.8448	1.809	95.4965	4.01526	97.7328	2.82067
3	97.8642	2.12971	96.7002	3.56933	98.2906	2.67675
4	98.966	1.82974	97.7787	3.37966	97.1249	1.90211
5	100.514	1.21246	100.251	2.20176	100.267	2.33774
6	98.0678	1.1136	99.3529	2.24965	100.094	1.09904
7	99.1293	2.17647	99.6137	4.88846	101.727	2.68511
8	99.6528	1.56884	98.8186	3.78855	100.057	2.94328
9	101.084	2.47064	98.4931	2.91173	100.464	1.23999
10	101.991	1.95601	100.282	3.1493	101.733	1.48657
11	100.587	2.30104	102.184	4.17543	102.676	3.01791
12	101.156	2.06536	105.705	5.12335	106.171	3.1495
13	104.155	2.51034	104.567	4.44214	105.479	2.70569
14	104.06	2.50746	104.477	4.43977	105.386	2.70548
	100	100	100	100	100
	97.1839	98.5385	99.5291	101.056	99.9429
	93.7088	99.8314	100.589	98.4164	96.1187
	96.5249	102.698	98.9994	96.5982	96.6324
	96.7046	99.6627	95.2913	98.4751	95.4909
	103.535	97.9764	98.2931	101.642	99.8858
	99.4608	99.1006	99.4114	101.642	100.856
	98.7418	104.103	103.473	103.46	98.8585
	98.2624	103.26	100.589	102.17	96.0046
	102.037	101.068	99.8823	100.587	98.7443
	101.198	103.879	101.766	102.053	99.7717
	99.5207	107.364	102.296	103.46	100.742
	102.337	107.364	107.357	110.147	103.653
	105.692	107.588	104.709	108.094	101.313
	105.596	107.499	104.615	108	101.222
