# Supplementary material for: A single dose recombinant AAV based CHIKV vaccine elicits robust and durable protective antibody responses in mice
Source: PLoS Negl Trop Dis. 2024 Nov 4;18(11):e0012604. doi: 10.1371/journal.pntd.0012604 (PMC11563480; doi:10.1371/journal.pntd.0012604)
Supplement: S1 Raw Data — (ZIP) [file pntd.0012604.s002.zip › S1_RawData/Raw data/Fig 2/Fig 2F.xlsx]

## Sheet: Sheet1
Days post prime immunization	rAAV-CHIKV-SP					rAAV-eGFP					PBS
14	1/50	1/50	1/200	Not detected	1/200	Not detected	Not detected	Not detected	Not detected	Not detected	Not detected	Not detected	Not detected	Not detected	Not detected
35	1/3200	1/12800	1/3200	1/800	1/12800	Not detected	Not detected	Not detected	Not detected	Not detected	Not detected	Not detected	Not detected	Not detected	Not detected
