# Supplementary material for: A single dose recombinant AAV based CHIKV vaccine elicits robust and durable protective antibody responses in mice
Source: PLoS Negl Trop Dis. 2024 Nov 4;18(11):e0012604. doi: 10.1371/journal.pntd.0012604 (PMC11563480; doi:10.1371/journal.pntd.0012604)
Supplement: S1 Raw Data — (ZIP) [file pntd.0012604.s002.zip › S1_RawData/Raw data/Fig 3/Fig 3A.xlsx]

## Sheet: Sheet1
Days post challenge	PBS（PFU/mL）					rAAV-eGFP（PFU/mL）					rAAV-CHIKV-SP
1	1100	756	700	920	1000	950	760	850	950	700	not detected	not detected	not detected	not detected	not detected
2	400	330	440	440	220	600	400	310	500	450	not detected	not detected	not detected	not detected	not detected
3	not detected	not detected	not detected	not detected	not detected	not detected	not detected	not detected	not detected	not detected	not detected	not detected	not detected	not detected	not detected
