# Supplementary material for: A single dose recombinant AAV based CHIKV vaccine elicits robust and durable protective antibody responses in mice
Source: PLoS Negl Trop Dis. 2024 Nov 4;18(11):e0012604. doi: 10.1371/journal.pntd.0012604 (PMC11563480; doi:10.1371/journal.pntd.0012604)
Supplement: S1 Raw Data — (ZIP) [file pntd.0012604.s002.zip › S1_RawData/Raw data/Fig 3/Fig 3B.xlsx]

## Sheet: Sheet1
	PBS		rAAV-eGFP		rAAV-CHIKV-SP
Days post challenge	Average footpad swelling (mm2)	STDEV	Average footpad swelling (mm2)	STDEV	Average footpad swelling (mm2)	STDEV
0	7.52905	0.134074	7.21516	0.218355	7.44654	0.256383
1	12.1067	0.795131	11.9174	0.525073	9.724	0.142408
2	14.2339	0.303352	15.256	0.57684	7.29578	0.387553
3	10.2841	0.244643	10.5209	0.210245	7.19746	0.377388
4	9.56164	0.190573	9.5134	0.280721	7.23671	0.239945
5	16.1514	1.28116	17.9679	0.79909	7.17059	0.342913
6	20.2071	0.185051	19.2794	0.424533	7.11473	0.178061
7	16.1232	0.719385	14.9723	0.486821	7.22741	0.297877
8	9.076	0.309968	8.914	0.688026	7.37416	0.257643
9	7.2782	0.173978	8.10364	0.220117	7.35491	0.312533
10	7.78572	0.190212	7.01026	0.41183	7.27199	0.301271
11	7.01831	0.214087	7.21641	0.269515	7.26145	0.349301
12	6.78526	0.35514	7.67421	0.472578	7.19362	0.25765
13	7.16684	0.287078	7.16362	0.256089	7.13055	0.230733
14	7.26022	0.344171	7.2193	0.184807	7.39117	0.221792
