# Supplementary material for: A single dose recombinant AAV based CHIKV vaccine elicits robust and durable protective antibody responses in mice
Source: PLoS Negl Trop Dis. 2024 Nov 4;18(11):e0012604. doi: 10.1371/journal.pntd.0012604 (PMC11563480; doi:10.1371/journal.pntd.0012604)
Supplement: S1 Raw Data — (ZIP) [file pntd.0012604.s002.zip › S1_RawData/Raw data/Fig 3/Fig 3E.xlsx]

## Sheet: Sheet1
Days post challenge	rAAV1-CHIKV-SP					rAAV1-eGFP					PBS
0	1/640	1/80	1/640	1/80	1/640	Not detected	Not detected	Not detected	Not detected	Not detected	Not detected	Not detected	Not detected	Not detected	Not detected
28	1/1280	1/1280	1/2560	1/1280	1/1280	1/160	1/640	1/320	1/640	1/640	1/320	1/640	1/320	1/640	1/320
