# Supplementary material for: A single dose recombinant AAV based CHIKV vaccine elicits robust and durable protective antibody responses in mice
Source: PLoS Negl Trop Dis. 2024 Nov 4;18(11):e0012604. doi: 10.1371/journal.pntd.0012604 (PMC11563480; doi:10.1371/journal.pntd.0012604)
Supplement: S1 Raw Data — (ZIP) [file pntd.0012604.s002.zip › S1_RawData/Raw data/Fig 4/Fig 4C.xlsx]

## Sheet: Sheet1
Days post immunization	PBS					5×108GC rAAV1-CHIKV-SP					5×109GC rAAV1-CHIKV-SP					5×1010GC rAAV1-CHIKV-SP
14	Not detected	Not detected	Not detected	Not detected	Not detected	1/20	1/20	1/20	1/10	1/10	1/20	1/10	1/20	1/10	1/20	1/20	1/20	1/20	1/10	1/20
28	Not detected	Not detected	Not detected	Not detected	Not detected	1/40	1/80	1/160	1/40	1/80	1/320	1/160	1/320	1/320	1/640	1/160	1/640	1/1280	1/1280	1/1280
