# Supplementary material for: A single dose recombinant AAV based CHIKV vaccine elicits robust and durable protective antibody responses in mice
Source: PLoS Negl Trop Dis. 2024 Nov 4;18(11):e0012604. doi: 10.1371/journal.pntd.0012604 (PMC11563480; doi:10.1371/journal.pntd.0012604)
Supplement: S1 Raw Data — (ZIP) [file pntd.0012604.s002.zip › S1_RawData/Raw data/Fig 5/Fig 5A.xlsx]

## Sheet: Sheet1
Days post challenge	PBS（PFU/mL）					5×108 GC rAAV1-CHIKV-SP immunization group（PFU/mL）					5×109 GC rAAV1-CHIKV-SP immunization group（PFU/mL）					5×1010 GC rAAV1-CHIKV-SP immunization group（PFU/mL）
1	1000	6000	7000	2000	2000	600	1000	1000	500	800	not detected	not detected	not detected	not detected	not detected	not detected	not detected	not detected	not detected	not detected
2	200	100	300	100	100	not detected	not detected	not detected	not detected	not detected	not detected	not detected	not detected	not detected	not detected	not detected	not detected	not detected	not detected	not detected
3	not detected	not detected	not detected	not detected	not detected	not detected	not detected	not detected	not detected	not detected	not detected	not detected	not detected	not detected	not detected	not detected	not detected	not detected	not detected	not detected
