# Supplementary material for: A single dose recombinant AAV based CHIKV vaccine elicits robust and durable protective antibody responses in mice
Source: PLoS Negl Trop Dis. 2024 Nov 4;18(11):e0012604. doi: 10.1371/journal.pntd.0012604 (PMC11563480; doi:10.1371/journal.pntd.0012604)
Supplement: S1 Raw Data — (ZIP) [file pntd.0012604.s002.zip › S1_RawData/Raw data/Fig 5/Fig 5B.xlsx]

## Sheet: Sheet1
	PBS group		5E8 GC rAAV1-CHIKV-SP immunization group		5E9 rAAV1-CHIKV-SP immunization group		5E10 rAAV1-CHIKV-SP immunization group
Days post challenge	Average footpad swelling (mm2)	STDEV	Average footpad swelling (mm2)	STDEV	Average footpad swelling (mm2)	STDEV	Average footpad swelling (mm2)	STDEV
0	7.21363	0.0995485	7.20272	0.155669	7.24551	0.144925	7.25052	0.148856
1	11.5	1.55435	15.062	1.33129	10.898	1.99189	9.48455	0.41161
2	13.362	2.51303	17.372	3.99846	9.614	0.670656	8.69122	0.195852
3	11.972	1.99578	13.094	1.8744	8.78	0.328024	8.34387	0.212185
4	10.93	2.4994	15.012	3.64108	8.434	0.689768	7.83022	0.357507
5	11.608	2.11	12.942	3.4971	7.912	0.438771	7.67142	0.494967
6	17.426	2.93951	9.596	0.669089	7.952	0.459859	7.36422	0.259492
7	15.148	2.61727	8.75	0.837377	8	1.10064	7.18776	0.22316
8	10.92	1.1177	8.524	0.743962	7.932	0.476414	7.67063	0.0674393
9	9.156	0.577694	8.686	0.277813	8.004	0.462255	7.58677	0.241091
10	8.688	0.329803	8.276	0.512669	7.632	0.264613	7.57326	0.320086
11	8.37396	0.065949	7.77785	0.197418	7.15688	0.150984	7.19267	0.165576
12	7.76181	0.105744	7.2297	0.202633	7.20683	0.151415	7.2356	0.148123
13	7.22173	0.182144	7.24772	0.142362	7.20311	0.187886	7.30575	0.117348
14	7.21484	0.181798	7.19546	0.126219	7.32182	0.10051	7.30877	0.170487
