# Supplementary material for: A single dose recombinant AAV based CHIKV vaccine elicits robust and durable protective antibody responses in mice
Source: PLoS Negl Trop Dis. 2024 Nov 4;18(11):e0012604. doi: 10.1371/journal.pntd.0012604 (PMC11563480; doi:10.1371/journal.pntd.0012604)
Supplement: S1 Raw Data — (ZIP) [file pntd.0012604.s002.zip › S1_RawData/Raw data/Fig 6/Fig 6A.xlsx]

## Sheet: Sheet1
Weeks post immunization	PBS group					rAAV1-eGFP group					rAAV1-CHIKV-SP group
2	not detected	not detected	not detected	not detected	not detected	not detected	not detected	not detected	not detected	not detected	1/200	1/200	1/50	1/200	1/50
4	not detected	not detected	not detected	not detected	not detected	not detected	not detected	not detected	not detected	not detected	1/12800	1/25600	1/12800	1/51200	1/12800
6	not detected	not detected	not detected	not detected	not detected	not detected	not detected	not detected	not detected	not detected	1/51200	1/51200	1/12800	1/51200	1/12800
8	not detected	not detected	not detected	not detected	not detected	not detected	not detected	not detected	not detected	not detected	1/51200	1/51200	1/25600	1/51200	1/12800
10	not detected	not detected	not detected	not detected	not detected	not detected	not detected	not detected	not detected	not detected	1/25600	1/51200	1/25600	1/51200	1/51200
12	not detected	not detected	not detected	not detected	not detected	not detected	not detected	not detected	not detected	not detected	1/51200	1/51200	1/25600	1/51200	1/51200
