# Supplementary material for: A single dose recombinant AAV based CHIKV vaccine elicits robust and durable protective antibody responses in mice
Source: PLoS Negl Trop Dis. 2024 Nov 4;18(11):e0012604. doi: 10.1371/journal.pntd.0012604 (PMC11563480; doi:10.1371/journal.pntd.0012604)
Supplement: S1 Raw Data — (ZIP) [file pntd.0012604.s002.zip › S1_RawData/Raw data/Fig 6/Fig 6B.xlsx]

## Sheet: Sheet1
Weeks post immunization	PBS group					rAAV1-eGFP group					rAAV1-CHIKV-SP group
2	not detected	not detected	not detected	not detected	not detected	not detected	not detected	not detected	not detected	not detected	1/20	1/20	1/20	1/10	1/20
4	not detected	not detected	not detected	not detected	not detected	not detected	not detected	not detected	not detected	not detected	1/160	1/640	1/1280	1/1280	1/1280
6	not detected	not detected	not detected	not detected	not detected	not detected	not detected	not detected	not detected	not detected	1/960	1/640	1/960	1/960	1/1280
8	not detected	not detected	not detected	not detected	not detected	not detected	not detected	not detected	not detected	not detected	1/960	1/960	1/960	1/1280	1/1280
10	not detected	not detected	not detected	not detected	not detected	not detected	not detected	not detected	not detected	not detected	1/960	1/1280	1/1280	1/1280	1/960
12	not detected	not detected	not detected	not detected	not detected	not detected	not detected	not detected	not detected	not detected	1/1280	1/1280	1/1280	1/1280	1/1280
